# Supplementary material for: Analysis of influencing factors for frailty in geriatric syndrome patients and the impact of frailty decompensation on major adverse events
Source: PeerJ. 2026 Jul 14;14:e21514. doi: 10.7717/peerj.21514 (PMC13378463; doi:10.7717/peerj.21514)
Supplement: Data S1 — Raw data [file peerj-14-21514-s001.xlsx]

## Sheet: Sheet1
Patient_ID	Frailty_decompensation_0_1	Frailty_baseline	Age_years	BMI_kg_m2	MNA_SF_score	Albumin_g_L	LVEF_percent	Hemoglobin_g_L	Serum_Creatinine_umol_L	Sex	Sex	Smoking_0_1	Alcohol_0_1	NYHA_class	Hypertension_0_1	Type2_Diabetes_0_1	COPD_0_1	Cerebrovascular_disease_0_1	Anxiety_or_Depression_0_1	PRIMARY_Time_to_frailty_progression_months	PRIMARY_Frailty_progression_0_1	time_months	All_cause_mortality_0_1	Stroke_0_1	Cardiovascular_events_0_1	Urinary_incontinence_0_1	Hospitalization_frequency
P001	0	Non-frail	70	23.1	13	41.2	64.7	114	119	1	Female	1	0	I	1	0	0	0	0	29	0	29.4	0	0	0	0	2
P002	0	Non-frail	71	25.9	13	42.9	68.5	147	104.4	0	Male	0	0	I	0	0	0	0	0	26.3	0	26.6667	0	1	1	0	7
P003	0	Frail	76	21.6	12	42.9	53.4962	124	131.3	0	Male	1	1	III	1	0	0	0	0	12.8	1	26.8667	0	0	0	0	4
P004	1	Frail	75	18.1	14	39.5	44	118	99.3	0	Male	0	0	III	0	0	0	0	1	2.6	1	32.1333	0	0	1	0	3
P005	0	Non-frail	80	22.5	12	44.4	44.6	149	126	0	Male	0	1	IV	1	1	0	0	0	18.8	0	19.0667	1	1	0	0	2
P006	0	Non-frail	74	23.4	9	39.6	57.2	115	118.9	0	Male	0	0	II	0	0	0	0	0	36	0	36.5	0	1	0	0	0
P007	0	Non-frail	73	22.1	11	28	44.7	104	123.3	1	Female	0	0	IV	0	0	0	0	0	14.6	0	14.8	0	0	1	0	4
P008	0	Non-frail	68	24.3	11	45.7	46.7	114	111.8	0	Male	1	0	II	0	0	0	0	0	25.2	0	25.5667	0	0	1	0	1
P009	0	Frail	85	25.5	14	52	59.3	128	134.4	1	Female	0	0	IV	1	0	0	0	0	19.1	1	5.86667	1	0	0	0	3
P010	0	Non-frail	73	20.4	12	43.8	46.4	131		1	Female	0	0	III	1	0	0	1	0	30.2	0	30.6333	0	0	0	0	3
P011	0	Non-frail	72	20.1	9	41.6	40.5	112	117	0	Male	1	1	IV	1	0	0	0	0	12.5	0	12.6667	0	0	0	0	2
P012	1	Frail	77	25	14	34.8	36.1	85	141.4	0	Male	0	1	IV	0	0	0	1	1	4.2	1	23.7333	0	1	1	1	9
P013	0	Non-frail	71	20.2	8	45.6	46.2	121	129.8	0	Male	1	0	IV	1	0	0	0	0	21.4	0	21.7	0	0	0	0	11
P014	0	Non-frail	70	22.4	14	45	48.5	139	103	0	Male	0	1	II	0	1	0	0	0	18.9	0	19.1667	0	0	1	1	4
P015	0	Non-frail	79	23	8	35.6	42		137.3	1	Female	1	0	III	0	1	0	1	0	12.8	0	12.9667	1	0	1	0	14
P016	0	Non-frail	73	21.6	9	29.5	53.7	101	123.7	1	Female	0	0	IV	1	0	0	1	0	26.7	0	27.0667	0	0	0	0	7
P017	0	Frail	66	21.3	13	47.9	53.9	110	116.5	1	Female	0	0	II	0	0	0	1	1	16.4	0	16.6333	0	1	1	0	2
P018	0	Non-frail	66	25.9	12	43.2	62.5	121	113	0	Male	0	0	I	0	0	0	0	0	22.7	0	23	0	0	0	0	4
P019	0	Non-frail	86	19.4	13	37	53.9	146	114.8	1	Female	1	1	I	1	0	0	0	0	27.2	0	27.5667	0	0	0	0	7
P020	1	Frail	91	22.6	7	28	41.2	86	124.8	0	Male	1	0	IV	1	1	1	1	0	1.3	1	0.4	1	1	1	1	13
P021	0	Non-frail	72	25.7	13	50.5	41.8	116	131	1	Female	1	0	IV	1	0	0	0	0	33.1	0	33.5667	0	0	0	0	5
P022	1	Frail	74	24.9	12	41.3	40.9	129	100.9	0	Male	0	1	II	1	0	0	0	1	7.8	1	20.4667	1	0	0	0	3
P023	1	Frail	79	22.1	14	39.5	49.9524	108	109.3	1	Female	0	0	III	1	0	0	1	0	6.7	0	6.76667	1	0	0	0	6
P024	0	Non-frail	67	24.3	14	48.6	54.5	117	127.2	0	Male	1	0	II	0	0	1	0	0	22	0	22.3	0	0	0	0	6
P025	0	Frail	68	23.9	13	37.2	53.6	131	100.7	0	Male	0	0	I	0	0	0	0	0	15.3	0	15.5	0	0	1	0	7
P026	1	Frail	79	23.8	14	41.1	37.4	101	71.3	0	Male	0	0	III	0	0	0	0	0	9.4	1	2.73333	1	1	1	0	19
P027	1	Frail	78	21.5	13	40.4	41.6	133	103.4	1	Female	1	0	II	1	0	0	0	0	1.1	1	17.5333	0	1	0	0	5
P028	1	Frail	82	17.5	7	37.6	50.3408	124	116.4	0	Male	0	1	III	1	1	0	0	0	2.4	1	17.1333	0	1	0	0	15
P029	1	Frail	76	18.3	12	36.1	44.3	106	147.5	0	Male	0	1	IV	0	1	1	1	0	7.3	1	20.0667	0	0	0	0	8
P030	0	Non-frail	66	23.1	12	31.2	55.9	148	120.3	0	Male	1	1	II	1	0	1	0	0	19.7	0	19.9667	0	0	0	0	7
P031	0	Non-frail	82	25.5	11	47.2	59.6	106	125.7	0	Male	1	0	I	1	0	0	0	0	24.3	0	24.6333	0	0	0	0	2
P032	0	Non-frail	79	25.6	8	52	58.4	128	114.9	0	Male	0	0	I	1	1	0	0	0	16.9	0	17.1333	1	1	0	0	4
P033	0	Non-frail	70	21.4	14	52	44.9	113	125.3	0	Male	0	0	I	0	0	1	0	0	15.7	0	15.9	0	1	1	0	2
P034	0	Non-frail	71	25.7	11	39.3	44.2	109	136.4	1	Female	0	0	II	0	0	0	0	0	36	0	36.5	0	0	0	0	3
P035	0	Non-frail	68	25	14		51.2	113	94.1	1	Female	1	0	IV	1	0	0	0	0	28.2	0	28.6	0	0	0	0	2
P036	1	Frail	76	20.6	14	50.5	51.8003	111	105.9	0	Male	0	1	I	0	0	0	1	0	31.3	0	31.7333	0	0	1	0	4
P037	0	Non-frail	69	21.7	9	41.3	47	132	156.1	0	Male	0	0	I	0	0	0	1	0	15.5	0	15.7	0	0	0	0	2
P038	0	Non-frail	69	21	11	34	53.9	134	133.6	1	Female	0	0	III	1	1	0	1	0	17.5	0	17.7333	0	0	0	1	6
P039	0	Non-frail	71	23	8	36.8	57.3	136	71.3	0	Male	1	0	III	1	0	0	0	0	25.7	0	26.0667	0	1	0	0	8
P040	0	Non-frail	82	23	9	31.7	46.3	130	128.6	1	Female	1	0	I	1	1	0	0	0	21.5	0	21.8	0	0	1	0	9
P041	0	Non-frail	75	23.4	14	45.6	38.9	121	150	0	Male	0	0	III	0	0	0	0	1	8.3	0	8.4	1	0	0	0	1
P042	0	Non-frail	71	25.9		40.1	52.1	114	73.1	1	Female	1	1	I	0	0	0	0	0	11.7	0	11.8667	0	0	1	0	5
P043	0	Non-frail	70	23.6	13	43.5	51.5	105	106.8	0	Male	1	1	II	1	0	0	0	0	23	0	23.3333	0	0	0	0	0
P044	1	Frail	66	20.4	9	35.4	51.4697	105	119.8	1	Female	0	0	III	0	0	0	0	1	3.8	1	26.6667	0	1	1	0	4
P045	1	Frail	73	25.2	10	35.4	47.6325	107	91.2	1	Female	1	0	II	0	0	0	1	1	7.6	1	31.2333	0	1	1	0	15
P046	1	Frail	76	22.9	10	43.5	41	107	132.2	0	Male	0	1	IV	0	1	0	0	0	1.7	1	36.5	0	0	1	1	5
P047	0	Non-frail	69	18.5	14	47.9	58.8	127	109	0	Male	0	1	I	1	0	0	1	0	36	0	36.5	0	0	0	0	0
P048	0	Non-frail	71	27.3	13	34.7	53	101	147.5	1	Female	1	0	I	1	0	0	0	0	33.1	0	33.5667	0	0	0	0	2
P049	0	Non-frail	79	21.3	12	50.3	50.5	128	132.2	1	Female	0	0	II	1	0	0	0	0	0.6	0	0.6	1	0	0	0	3
P050	0	Non-frail	60	21	12	34.5	48.3		81.2	1	Female	0	0	I	0	0	0	0	0	14.6	0	14.8	0	1	1	0	0
P051	1	Frail	81	20.5	8	49.6	33.5	83	163.3	0	Male	0	1	IV	1	0	0	1	0	2	1	19.8667	0	1	1	0	20
P052	0	Non-frail	73	19.3	10	48.2	37.8	116	112.7	0	Male	1	0	I	0	0	0	0	0	33.2	0	33.6667	1	0	0	0	13
P053	0	Non-frail	76	19	13	52	61.8	117	111.3	0	Male	1	0	I	0	0	1	0	0	10.8	0	10.9333	1	0	1	0	1
P054	1	Frail	72	22.2	13	36.9	43.8	107	96.2	0	Male	0	0	IV	1	1	0	0	1	4.6	0	15.7	0	1	1	0	4
P055	1	Frail	71	23.4	11	33.8	39.1	108	101.6	1	Female	0	0	II	1	0	1	1	1	2.6	1	16.2333	0	0	1	0	3
P056	1	Frail	81	21.8		40.8	38.6		104.9	0	Male	1	0	IV	1	0	0	1	0	1.4	1	7.2	1	1	0	0	16
P057	1	Frail	77	21.3	8	38.6	37.8	88	124.4	0	Male	0	0	IV	1	1	0	0	0	1.8	1	2.53333	1	0	0	0	20
P058	0	Non-frail	73	24.1	7	42.7	51.5	115	117.9	0	Male	0	0	III	0	0	1	0	0	35.4	0	35.9	0	0	1	0	6
P059	0	Non-frail	77	26	14	29.9	43.5	115	119.3	0	Male	1	1	II	1	0	0	0	0	14.2	0	14.4	0	0	0	0	4
P060	0	Non-frail	83	22.6	12	43.5	37	116	144	0	Male	0	0	III	1	1	0	0	0	10.4	0	10.5333	1	0	1	1	5
P061	1	Frail	83	21.1	10	52	49.9581	92	113.9	0	Male	1	0	III	1	1	1	1	0	14	1	31.6333	0	1	1	1	2
P062	1	Frail	83	19.9	8	44	45.8524	112	78.5	1	Female	0	1	IV	1	1	0	0	1	1.2	1	8.5	1	1	0	0	15
P063	0	Non-frail	65	22.2	7	43.9	46.9	108	132.7	0	Male	0	0	II	1	0	1	0	0	26.5	0	26.8667	0	1	1	0	0
P064	0	Non-frail	73	22.3	11	41	39.3	90	77.1	1	Female	0	0	II	0	0	0	0	0	36	0	36.5	0	0	0	0	7
P065	1	Frail	81	21.6	14	45	36.3	117	119.4	0	Male	0	0	IV	1	0	0	1	0	11.4	1	0.6	1	1	1	1	20
P066	0	Frail	74	19.2	4	40.6	52.6	111	107.5	0	Male	1	1	III	1	1	0	0	0	2.6	1	36.3	0	1	0	0	5
P067	1	Frail	78	21	14	46.8	43.6	92	131.8	0	Male	1	1	III	0	0	0	0	1	7.4	0	7.5	1	0	1	0	11
P068	1	Frail	88	20.5	11	38.2	35.1	106	104.7	1	Female	0	0	IV	1	0	1	1	1	2.8	1	21.3	0	1	0	0	2
P069	0	Non-frail	79	24.2	8	51	51.5	126	153.4	1	Female	0	0	IV	1	1	0	1	0	6.6	0	6.66667	1	0	0	0	11
P070	1	Frail	78	20.7	11	40.1	40.2	106	143.7	0	Male	0	0	IV	1	0	1	0	0	3.2	1	23.1	0	0	0	0	9
P071	0	Non-frail	66	22.3	11	32	51.5	114	121.6	1	Female	0	0	II	1	1	0	0	0	28.9	0	29.3	0	0	0	1	2
P072	1	Frail	68	17.5	13	38.4	49.3839	116	109.8	1	Female	0	0	II	1	0	0	1	1	25.3	0	25.6667	0	1	1	0	0
P073	1	Frail	74	17.5	10	33.5	46.9003		113.2	0	Male	1	0	I	1	1	1	1	0	7.1	1	18.6667	0	0	0	0	0
P074	0	Non-frail	71	24.4	8	38	44.7		111.4	0	Male	1	0	III	1	0	0	0	0	36	0	36.5	0	1	0	0	6
P075	0	Non-frail	77	21.6	12	38.9	52	109	136.4	1	Female	0	0	I	0	0	1	1	0	36	0	36.5	0	0	0	0	5
P076	1	Frail	87	22.3	13	34.8	50.6026	98	150.3	1	Female	0	0	III	0	0	0	1	0	0.7	1	4.76667	1	0	1	0	1
P077	1	Frail	71	17.5	13	43.9	49.3909	101	126.5	1	Female	0	0	I	0	0	0	1	0	6.2	1	36.5	0	0	0	0	2
P078	0	Non-frail	65	22.7	10	40.8	49.7	123	100.7	1	Female	0	1	I	1	0	0	0	0	28.4	0	28.8	0	0	0	0	6
P079	1	Frail	79	21.2	14	52	49.2714	85	118.6	1	Female	1	0	III	0	1	0	0	0	9.3	1	18.2333	1	0	1	0	2
P080	0	Non-frail	60	17.9	12	42.6	69.5	124	89.3	1	Female	0	0	I	0	0	0	0	0	10.2	0	10.3333	1	0	1	0	6
P081	0	Non-frail	68	26.3	9		44.6	95	130.7	1	Female	0	0	IV	0	0	0	0	0	22.9	0	23.2333	0	0	1	0	2
P082	0	Non-frail	65	23.4	13	49.9	54.1	125	137.1	0	Male	0	0	I	1	1	0	0	0	22	0	22.3	0	1	0	0	1
P083	0	Non-frail	83	22.5	12	46.2	52.8	104	131.1	1	Female	1	0	I	0	1	0	1	0	32.6	0	33.0667	0	0	0	0	19
P084	0	Non-frail	80	19.3	12	36.4	36.5	117	116.2	1	Female	1	0	III	1	1	0	0	0	28.1	0	28.5	0	0	1	0	3
P085	0	Non-frail	73	20.3	10	52	40.5	135	72.7	1	Female	1	0	III	0	1	0	0	0	21.4	0	21.7	0	0	1	0	4
P086	1	Frail	81	20.7	14	38.3	34.7	124		0	Male	0	0	IV	1	1	0	1	0	2	1	0.5	1	0	1	0	20
P087	0	Non-frail	72	17.5	11	43.2	43.5	135	108	0	Male	1	0	III	1	0	1	1	1	10.5	0	10.6333	1	0	0	0	8
P088	1	Frail	73	22.1	14	52	44.2	119	136.5	0	Male	1	0	IV	1	0	0	0	0	2	1	36.5	0	1	1	1	20
P089	0	Non-frail	74	27	14	47.5	56.8	146		0	Male	0	0	I	0	0	0	0	0	36	0	36.5	0	0	0	0	8
P090	1	Frail	84	18.4	12	47.5	36.5	117	109.4	1	Female	0	0	IV	1	1	0	0	1	3.8	1	7.5	1	1	0	1	11
P091	0	Non-frail	70	22.2	11	45.1	47.2	122	114.8	0	Male	1	0	III	1	0	0	0	0	22.1	0	22.4	0	1	1	0	3
P092	0	Non-frail	69	25.2	10	43.8	48.7	102	140.9	1	Female	0	0	III	1	1	0	0	1	14.4	0	14.6	0	0	1	0	4
P093	0	Non-frail	72	23.7	14	48.2	39.8	141	90.1	0	Male	0	0	II	1	0	1	0	0	15	0	15.2	0	0	0	0	2
P094	1	Frail	73	19.1	10	39.9	50.3697	114	122.3	0	Male	0	0	II	1	0	0	1	0	9.3	1	20.2667	0	0	0	0	5
P095	1	Frail	86	20.4	9	43.3	38.9	122	132.8	1	Female	0	0	III	0	0	1	1	0	0.8	1	21	0	0	1	1	17
P096	0	Non-frail	72	22.5	11	45.6	53.4	136	84.2	1	Female	0	1	II	1	0	1	1	0	25.9	0	26.2667	0	0	0	0	4
P097	1	Frail	78	22.9	12	38.5	48.4232	119	135.4	1	Female	0	0	III	1	1	0	0	0	1.7	1	23	0	1	0	0	10
P098	1	Frail	72	21.8	9	48.4	43.7	118	104.1	1	Female	0	0	III	1	1	0	1	1	2.1	1	12.5667	0	1	0	0	4
P099	0	Non-frail	69	23.1	14	33.4	50.9	114	86	0	Male	0	0	I	1	1	0	0	0	28.1	0	28.5	0	0	0	0	3
P100	0	Non-frail	78	21.1	13	51.4	44.1	104	122.3	0	Male	0	0	II	1	1	1	0	0	32.8	0	33.2667	0	0	0	0	1
P101	0	Non-frail	71	24.2	13	36	37.5	127	125.7	1	Female	1	0	III	1	0	1	1	0	20.8	0	21.1	0	0	0	0	4
P102	0	Non-frail	73	25.8	14	42	59.9	125	125.4	1	Female	1	0	I	0	0	1	0	0	23	0	23.3333	1	0	1	0	3
P103	0	Non-frail	62	27.8	14	42.7	48.8	128	77.7	0	Male	0	1	II	1	0	1	0	0	12.2	0	12.3667	0	0	1	0	0
P104	0	Non-frail	77	22.7	12	38.5	65.7	131	97.5	0	Male	0	0	I	0	0	0	0	1	15.2	0	15.4	1	0	0	1	1
P105	1	Frail	79	17.5	14	49.8	46.5977	96	92.4	1	Female	0	0	II	1	0	0	0	0	16.4	0	16.6333	0	0	1	0	10
P106	1	Frail	77	21.3	11	35.4	41.9		133.8	0	Male	1	1	III	1	0	1	1	0	3.1	1	11.4333	1	1	0	0	20
P107	0	Non-frail	70	19.8	11	36.7	57.8	129	136.7	0	Male	0	0	I	0	1	0	0	0	5.7	0	5.76667	1	0	0	0	4
P108	0	Non-frail	69	22.1	12	52	43.4		83.8	1	Female	0	0	I	1	0	1	0	0	22.6	0	22.9	0	0	0	0	5
P109	0	Non-frail	67	23.9	12	35.2	54.2	123	91.1	1	Female	0	1	I	1	0	0	0	0	34.2	0	34.6667	0	0	0	0	4
P110	0	Non-frail	69	19.9	10	45.6	48.8	107	92.8	0	Male	1	1	I	1	0	0	0	0	28.1	0	28.5	0	0	1	0	3
P111	0	Non-frail	73	21	9	37.5	50.8	94	99.1	1	Female	0	1	I	0	1	0	0	0	26.1	0	26.4667	1	0	0	0	3
P112	0	Non-frail	73	22.9	11	50.4	51.4	127	131	1	Female	1	0	I	0	0	0	0	0	14.2	0	14.4	1	0	0	0	2
P113	0	Non-frail	60	22.2	11	43.7	51.7	143	115.9	1	Female	0	0	III	1	0	1	0	0	28	0	28.4	0	0	1	0	11
P114	0	Non-frail	85	19.2	14	50.3	49.6	117		1	Female	0	1	II	1	0	0	1	0	23.4	0	23.7333	0	0	1	0	12
P115	0	Frail	80	21.5	11	43.6	63.9	111	97.4	0	Male	1	0	I	1	0	0	0	0	5.6	1	23.4333	0	1	1	0	1
P116	0	Non-frail	77	24.6	13	42.2	44.7		149	0	Male	1	0	II	1	0	0	1	0	36	0	36.5	0	0	0	0	2
P117	1	Frail	84	19.3	8	37.6	38.3	125	109	1	Female	0	0	IV	1	0	1	0	0	1.5	1	7.3	1	0	1	0	7
P118	1	Frail	69	19.7	5	47.2	43	122	122.9	1	Female	0	0	II	1	1	0	0	1	2.1	1	23.9333	0	0	1	0	4
P119	0	Non-frail	65	20.7	13		54.9	108	117.7	0	Male	0	0	III	0	0	0	0	0	28.9	0	29.3	0	0	0	0	12
P120	0	Non-frail	62	18.7	12	33.6	52.2	117	113.8	0	Male	0	0	IV	0	1	1	0	0	13.3	0	13.4667	1	1	0	0	7
P121	1	Frail	71	17.5	13	41.8	37.9	96	136.4	0	Male	0	0	III	0	0	1	0	0	8.4	1	18.0333	0	1	0	1	0
P122	0	Non-frail	82	20	14	43.8	45.9	122	107.6	0	Male	0	0	I	1	1	1	0	0	30	0	30.4333	1	0	1	0	2
P123	0	Non-frail	77	26	14	41.2	49.2	129	113.1	0	Male	0	0	II	1	0	0	1	0	19.5	0	19.7667	0	0	0	0	1
P124	0	Non-frail	77	23.7	13	40	56.2	112	122.5	0	Male	0	0	II	1	0	1	0	0	36	0	36.5	0	0	1	0	2
P125	0	Non-frail	76	20.7	12	46.7	47	118	97.9	0	Male	1	0	II	0	0	0	1	1	18.6	0	18.8667	0	0	0	0	0
P126	1	Frail	78	18.8	12	28	43.2	75	142.5	0	Male	0	1	III	0	1	1	0	1	0.8	1	24.8333	0	0	1	0	1
P127	0	Frail	68	21.5	13	48.1	59.8	129	119.7	1	Female	0	0	II	1	0	1	0	1	25.7	0	26.0667	0	0	0	0	2
P128	0	Non-frail	74	21.9	14	41.5	48.6	126	117.5	1	Female	0	1	III	1	1	0	0	1	1.7	0	1.7	1	0	1	0	2
P129	1	Frail	80	22.9	8	45.7	33.7	100	148.7	0	Male	1	0	IV	1	1	0	0	0	4	1	5.76667	1	1	1	0	14
P130	1	Frail	76	20.5	9	40.7	46.9668	76	114.4	0	Male	0	1	IV	1	0	0	0	0	3.6	1	11.4333	1	1	0	0	17
P131	0	Non-frail	69	24.6	12	45.3	38.9	130	86.9	0	Male	1	1	III	0	1	0	0	0	23.6	0	23.9333	1	0	0	0	1
P132	0	Non-frail	76	20.1	14	40.7	43.3	112	109.7	0	Male	0	0	II	1	0	1	0	0	17.8	0	18.0333	0	0	1	0	3
P133	0	Non-frail	68	22.7	11	43.9	63.3	112	86.1	1	Female	0	0	I	1	0	1	0	0	9.7	0	9.83333	1	0	0	0	2
P134	0	Non-frail	64	22.8	11	44.4	47.8	102	108.7	0	Male	0	0	II	0	0	1	0	0	15.9	0	16.1	0	0	0	0	3
P135	1	Frail	77	22.5	11	36.7	36.5	126	100.9	1	Female	0	1	III	1	0	1	0	1	3.1	1	28.2	0	0	1	0	1
P136	0	Non-frail	72	22.3	12	38.1	54.9	147	109.5	0	Male	1	0	I	1	0	0	0	1	12.7	0	12.8667	1	0	1	0	11
P137	0	Non-frail	66	21.3	12	45.2	62.1	109	121.9	1	Female	0	0	I	1	0	0	0	0	34.6	0	35.1	0	1	1	0	6
P138	1	Frail	87	23.9	11	30.7	33.7	121	119.4	1	Female	1	0	IV	0	0	0	0	0	0.6	1	13.2667	1	0	1	1	20
P139	1	Frail	78	18.5	12	50.7	51.2985	113	97.5	1	Female	0	0	IV	0	1	0	0	1	4.5	1	16.6333	0	1	1	0	3
P140	1	Frail	77	22.9	13	36.4	39.4	92	97.7	0	Male	1	0	IV	1	0	0	0	0	8.8	1	19.2667	0	0	0	0	2
P141	1	Frail	71	21.8	11	42	38.7	101	122.3	0	Male	0	0	IV	1	0	0	1	0	3.1	1	17.7333	1	1	1	1	6
P142	1	Frail	80	21.5		38.4	46.7266	93	136.1	1	Female	0	0	III	0	1	0	0	1	1.8	1	9.93333	1	0	1	1	20
P143	0	Non-frail	67	18.2	12	45.5	54.4	115	103.7	0	Male	0	0	I	1	0	0	0	0	29.2	0	29.6	0	1	1	0	2
P144	0	Non-frail	69	27	8	52	37	131	89.6	0	Male	0	1	II	1	0	0	1	0	31.8	0	32.2333	0	1	1	0	0
P145	1	Frail	69	21.5		47.9	30.4	84	100.6	0	Male	1	0	III	1	0	1	1	0	11.7	1	2.83333	1	1	1	0	13
P146	0	Non-frail	66	24	14	40.6	49.3	121	107.8	0	Male	1	1	IV	1	1	0	0	1	23	0	23.3333	0	0	1	0	5
P147	0	Frail	73	19	10		53.1353	125	94.5	0	Male	0	0	II	0	0	0	0	1	3.2	1	27.4667	0	0	1	0	4
P148	0	Non-frail	77	24.1	11	31.4	62.8	106	133	1	Female	0	1	II	0	1	0	0	0	22.5	0	22.8	0	0	0	0	2
P149	1	Frail	84	25.2	11	48.2	46.108	103	123.6	1	Female	0	0	III	1	1	1	1	0	4.4	1	23.7333	0	0	0	0	3
P150	0	Non-frail	67	26.4	14	46.1	45	124	105.2	1	Female	0	0	III	0	0	0	0	0	18.7	0	18.9667	0	0	1	0	0
P151	0	Non-frail	77	18.3	11	41.6	48.7	102	94.4	0	Male	1	0	I	0	0	1	0	1	7.6	0	7.7	1	0	0	0	5
P152	0	Frail	71	19.5	13	34	62.2	89	138	0	Male	1	1	I	1	1	0	0	0	19.1	0	21.8	0	0	1	0	5
P153	0	Non-frail	65	23.3	13	42.2	53.5	128	103.2	0	Male	0	0	IV	1	0	0	0	1	36	0	36.5	0	1	0	0	10
P154	0	Non-frail	78	24.9	14	45.1	48.9	132	92.7	1	Female	0	0	II	0	0	1	0	0	11.5	0	11.6667	0	1	0	0	2
P155	0	Non-frail	72	24.1	13	49.5	52.3	100	102.8	1	Female	0	1	II	0	1	0	0	0	6.6	0	6.66667	1	0	1	0	3
P156	1	Frail	78	19.7	12	40.2	41.1	108	130.1	0	Male	0	1	III	1	0	1	1	0	3.2	1	0.7	1	1	1	0	20
P157	1	Frail	84	18	11		38.4	75	173.7	1	Female	0	0	IV	1	0	0	0	0	0.6	1	1.7	1	0	1	0	20
P158	0	Non-frail	60	26.9	14	52	57.2	112	132.5	0	Male	0	0	II	1	0	0	0	0	36	0	36.5	0	0	1	0	2
P159	0	Frail	76	22.7	11	37.4	56.4	100	115.1	0	Male	1	1	III	0	0	0	0	1	2.4	1	22.4	0	0	0	0	1
P160	0	Frail	63	18.7	12	50	53.1643	81	86.3	1	Female	0	0	I	1	1	1	0	0	8.5	1	24.5333	0	0	1	0	3
P161	0	Frail	83	19	9	31.7	57.4	111	127.2	1	Female	0	0	II	1	1	0	0	0	3.7	1	23	0	1	1	0	0
P162	0	Non-frail	68	22.9	13	34.9	42.7	105	92.4	1	Female	1	0	I	1	0	0	0	0	36	0	36.5	0	0	0	0	3
P163	1	Frail	78	17.5	12	39	48.8068	109	141.7	0	Male	1	0	III	0	0	1	1	0	2.5	1	17.8333	0	0	1	0	3
P164	1	Frail	71	20.4	12	43.7	33.6	112	95.7	1	Female	0	0	IV	0	0	0	0	1	2.4	1	29	0	0	1	0	5
P165	0	Non-frail	78	28.8	11	34.9	53.1	144	133.9	0	Male	0	0	IV	0	0	0	0	0	15.6	0	15.8	0	0	0	0	4
P166	0	Non-frail	80	20.9	12	51.3	66.3	118	92.8	0	Male	1	0	I	1	0	0	0	0	24.2	0	24.5333	0	0	0	0	2
P167	0	Frail	73	17.5	10	45.9	54.9	127	123.1	1	Female	0	1	II	1	1	1	0	1	2.5	1	36.5	0	0	1	0	2
P168	1	Frail	83	22.8	11	43.3	40.6	101	124.8	1	Female	1	0	III	1	0	0	0	0	0.7	1	36.3	0	0	1	0	5
P169	0	Non-frail	65	23.3	13	47.8	47.7	128	143.3	0	Male	0	0	III	0	0	0	0	1	17.9	0	18.1333	0	0	0	0	6
P170	1	Frail	75	17.5	12	45.7	42.4	103	126.7	1	Female	1	0	III	0	0	0	0	0	0.8	0	10.2333	0	1	1	1	1
P171	0	Non-frail	71	30.6	14	47.4	46.6	122	106.2	0	Male	0	0	I	0	0	0	0	0	11.1	0	11.2333	0	0	0	0	2
P172	1	Frail	80	21.8	14	42.2	42.5	109	110	0	Male	0	0	IV	1	1	0	0	1	5.4	1	24.1333	0	1	1	1	10
P173	0	Non-frail	73	17.5	13	44.8	47.5	126	112.2	0	Male	1	0	IV	1	0	0	0	0	14.4	0	14.6	0	0	1	0	1
P174	0	Non-frail	91	23.7	14	41.2	47.3	117	128.7	0	Male	0	1	IV	1	0	0	1	0	0.2	0	0.2	1	0	1	0	20
P175	1	Frail	78	24.7	8	50.8	34.2	110	121.8	1	Female	0	0	IV	1	1	0	0	1	0.9	1	21.3	0	1	1	0	6
P176	0	Non-frail	80	19.1	9	42.4	58.5	114	116.9	0	Male	0	0	III	0	0	0	0	0	32.7	0	33.1667	1	0	1	0	3
P177	0	Non-frail	61	23	12	31.8	51.8	125	111.8	0	Male	1	0	III	0	0	0	0	0	14.1	0	14.3	0	0	0	0	0
P178	1	Frail	82	20.6	12	44.7	40.8	113	108.8	1	Female	0	1	IV	1	0	1	0	1	1.5	1	5.86667	1	1	1	0	3
P179	0	Non-frail	82	20.9	12	40.1	54.7	112	115.7	0	Male	0	1	III	1	0	0	1	1	10.8	0	10.9333	0	0	0	0	0
P180	1	Frail	75	22.3	10	37.2	42.7	105	97.8	0	Male	0	0	III	0	1	0	0	0	0.6	1	12.5667	0	0	0	0	3
P181	0	Non-frail	73	23.1	13	45.5	54.5	131	108.8	0	Male	0	1	I	0	0	0	0	0	19.2	0	19.4667	0	0	1	1	1
P182	0	Non-frail	75	24.7	6	32.1	60.6	101	128.3	1	Female	1	0	II	0	1	0	0	0	3.3	0	3.33333	1	0	0	0	1
P183	0	Non-frail	77	23.7	13	37.5	55.1	126	111.3	0	Male	0	0	I	0	1	0	0	1	15	0	15.2	0	0	0	0	2
P184	1	Frail	77	17.5	11	38.1	51.7556		130.7	0	Male	0	0	IV	1	1	0	0	0	6.2	1	18.2333	0	0	1	0	7
P185	1	Frail	76	21.7	11	32.5	50.1804	128	118.4	0	Male	1	0	III	1	0	0	0	1	4	1	23.4333	0	0	0	1	11
P186	1	Frail	78	21.5	12	47.6	42.1	90	146.5	1	Female	1	0	IV	1	0	1	0	0	5.4	1	36.5	0	1	1	0	11
P187	1	Frail	73	25.4	9	32.9	39.5	135	117.3	0	Male	0	0	III	1	0	0	1	1	3.1	1	11.1333	0	1	1	1	0
P188	0	Non-frail	75	17.6	8		49.3	127	83.5	0	Male	0	0	II	0	1	0	0	0	23.7	0	24.0333	1	0	0	0	0
P189	1	Frail	82	24.4	12	47.2	43.6	131	98.1	0	Male	0	0	IV	1	0	1	1	0	13.8	1	13.3667	1	0	0	1	20
P190	1	Frail	82	17.8	11	49.3	42.8	120	87.3	0	Male	0	0	III	1	0	0	1	0	2	1	17.1333	0	0	1	0	2
P191	0	Non-frail	86	22.4	13	52	53.8	127	89.7	1	Female	0	0	III	0	0	0	1	0	16.7	0	16.9333	1	1	0	0	4
P192	1	Frail	78	17.5	14	40.4	51.1403	117	124.8	0	Male	1	1	II	1	0	0	0	0	17.1	0	17.3333	0	1	1	1	1
P193	1	Frail	74	19.6	14	35.4	44.4	83	128.7	0	Male	1	0	IV	1	1	0	0	0	14	1	13.4667	1	1	0	1	9
P194	0	Non-frail	66	20.7	12	44	55.9		105.7	0	Male	1	0	II	1	0	1	0	0	16.9	0	17.1333	0	1	1	0	0
P195	0	Non-frail	70	23.9	10	45.3	61.5	136	66.4	0	Male	0	0	I	0	0	0	0	0	24.6	0	24.9333	0	1	0	0	1
P196	0	Non-frail	64	23.9	13	52	58.4	133	74.9	0	Male	1	0	I	0	1	0	0	0	28.3	0	28.7	0	0	0	0	4
P197	1	Frail	78	25.8	10	45.2	48.4765	126	116	1	Female	0	1	III	0	0	1	1	0	8	1	17.5333	0	1	1	0	12
P198	1	Frail	80	19.8	13	37.9	51.1215	105	139.2	0	Male	1	0	IV	1	1	0	0	0	0.4	1	1.5	1	1	1	1	15
P199	0	Non-frail	69	19.9	13	30.1	48.9	116	99.8	1	Female	0	0	I	0	0	1	0	0	30.5	0	30.9333	0	0	0	0	0
P200	0	Non-frail	66	23	10	39	45.4	134	101	0	Male	1	0	III	1	0	0	0	0	23.6	0	23.9333	0	0	0	0	0
P201	0	Non-frail	76	23.7	14	36.7	50.6	120	113.3	1	Female	1	0	II	1	0	0	1	1	0.4	0	0.4	1	0	0	0	2
P202	0	Non-frail	73	17.8	14	37.7	59.4	124	96.5	0	Male	1	0	II	1	1	0	0	1	20.1	0	20.3667	1	0	1	0	2
P203	0	Frail	74	22.1	11	41	58.1	104	117.6	1	Female	0	0	II	1	1	0	0	0	20.9	0	21.2	0	1	0	0	0
P204	0	Non-frail	70	22	9	47.7	67.1	134	148.2	0	Male	0	0	I	0	0	0	0	0	20.7	0	21	0	0	0	0	0
P205	0	Non-frail	69	20.2	13	44.7	45.1	114	104.1	1	Female	0	1	II	0	0	1	0	0	17.6	0	17.8333	0	0	0	0	7
P206	0	Non-frail	74	23.8	14	44.8	40.5	133	102.8	1	Female	0	1	IV	0	0	0	0	0	5.8	0	5.86667	1	0	0	0	11
P207	0	Non-frail	66	22.6	14	39.5	52.4	103	96.7	1	Female	1	0	III	0	0	0	0	0	7.4	0	7.5	1	0	1	0	4
P208	0	Non-frail	72	24.3	14	52	48	128	106.6	0	Male	0	0	II	0	0	0	0	0	25.6	0	25.9667	0	0	0	0	0
P209	1	Frail	91	28.1	12	35	48.3579	138	111	0	Male	0	0	III	1	0	0	0	1	1.7	1	8.4	1	0	1	0	20
P210	1	Frail	71	23		44.5	42.8	133		0	Male	1	0	IV	1	0	1	1	0	14.7	1	5.26667	1	1	1	0	2
P211	0	Frail	67	20.5	9	37.1	59.6	111	121.2	1	Female	1	0	I	1	0	1	0	1	4.8	1	35.6	0	0	0	0	3
P212	0	Frail	74	22.1	14	40.8	58.6	125	116.6	0	Male	0	0	III	0	1	0	1	0	15.7	1	17.2333	0	1	0	0	1
P213	1	Frail	77	22.9	10	43.5	46.0726	95	112.8	0	Male	0	0	I	0	0	0	0	0	18.3	0	18.5667	0	1	1	0	2
P214	0	Non-frail	71	21.5	9	33.6	44.2	111	100.2	1	Female	0	0	III	1	0	0	0	0	8.4	0	8.5	1	1	0	0	0
P215	1	Frail	75	22.7	10	38.1	43.2	111	95.9	1	Female	0	0	IV	1	0	0	0	0	3.1	1	28.5	0	1	0	0	15
P216	0	Non-frail	78	21.4	13	44.7	48.4	119	122.9	0	Male	0	1	II	0	0	1	0	1	28.1	0	28.5	1	0	0	0	5
P217	0	Non-frail	79	22.7	14	37.5	59.3	123	117.8	0	Male	1	0	I	1	0	0	0	0	6.5	0	6.56667	1	0	0	0	3
P218	0	Non-frail	65	25	14	45	53.9	148	97.3	1	Female	0	0	I	1	0	0	0	1	5.8	0	5.86667	1	0	0	0	1
P219	0	Non-frail	84	18.9	11	40.5	33.6	130	126.1	1	Female	0	0	III	1	0	0	1	0	17.5	0	17.7333	0	1	0	0	6
P220	0	Non-frail	81	22.2	14	46.5	59.8	105	132.9	1	Female	1	0	II	0	0	0	1	0	3	0	3.03333	1	0	0	0	7
P221	0	Non-frail	74	20.3	12	39.8	37.2	114	113.3	0	Male	1	0	II	1	0	1	0	0	17.9	0	18.1333	0	0	0	0	5
P222	0	Non-frail	82	17.5	8	40	36.4	126	132	0	Male	0	1	III	0	0	0	0	0	1.4	0	1.4	1	0	1	0	13
P223	1	Frail	74	23.7	12	46	48.3614	86	138.6	0	Male	0	1	IV	0	1	0	0	1	2.8	1	1.9	1	0	1	1	20
P224	0	Non-frail	71	24	12	37.1	42.5	107	99.9	1	Female	0	0	I	0	1	0	0	0	36	0	36.5	0	0	0	0	5
P225	0	Non-frail	80	22.8	14	52	52.1	129	93.8	1	Female	0	0	I	0	0	0	0	0	20.2	0	20.4667	0	0	0	0	4
P226	0	Frail	72	23.8	12	42.7	55.7	109	121.9	0	Male	0	0	III	1	0	0	0	0	25.3	1	34.9	0	0	0	0	11
P227	0	Frail	75	19.9	12	43.8	52.8	86	105	0	Male	0	1	II	1	0	0	0	0	18.8	1	32.2333	0	1	1	0	1
P228	0	Non-frail	70	21.5	12	51.4	63	128	107.8	1	Female	0	0	I	0	0	0	0	0	29.3	0	29.7	0	0	0	0	6
P229	0	Non-frail	75	22.3	13	44.5	57.7	96	115.4	0	Male	1	0	I	0	0	0	0	0	26.3	0	26.6667	0	0	1	0	2
P230	0	Non-frail	66	21.9	14	52	53	132	129	1	Female	1	0	I	0	0	0	0	0	23.2	0	23.5333	0	0	1	0	0
P231	1	Frail	72	25.2	12	40.9	36.4	115	102.1	0	Male	1	0	IV	1	0	1	0	0	1.7	1	9.83333	0	1	0	0	0
P232	0	Non-frail	68	19.3	10	38.5	49.1	114	106.1	1	Female	1	0	I	1	1	0	0	0	16.5	0	16.7333	0	0	0	1	1
P233	0	Frail	80	23.7	12	40	53.5604	139	119.5	0	Male	1	1	IV	1	0	0	0	1	4.8	1	3.63333	1	0	0	0	6
P234	1	Frail	72	22.3	14	46.3	51.0587		107	0	Male	1	0	III	0	0	0	1	0	4.8	0	17.3333	0	0	0	1	6
P235	1	Frail	74	20.8	11		51.2498	102	129.7	1	Female	0	0	III	1	0	0	0	0	11.2	1	19.8667	0	1	0	0	20
P236	0	Non-frail	68	20.7	13	39.9	61.1	146	109.9	0	Male	1	0	I	0	0	0	0	0	29.8	0	30.2333	0	0	0	0	2
P237	0	Non-frail	71	19.6	10	40.6	47.4	112	125.7	0	Male	0	0	II	0	0	0	0	0	5.6	0	5.66667	1	1	0	0	2
P238	1	Frail	69	23.2	12	48.6	43.2	120	129.8	0	Male	0	1	IV	1	1	0	0	0	1.1	1	26.3667	0	0	0	0	2
P239	0	Non-frail	67	26.7	9	38.8	53.6	136	124.7	0	Male	1	0	III	1	1	0	0	0	28.4	0	28.8	0	0	1	0	0
P240	0	Non-frail	63	17.7	9	39.2	54.1	118	92.9	1	Female	0	0	I	0	0	1	0	1	23.9	0	24.2333	0	1	0	0	3
P241	1	Frail	67	21.9	11	34	51.5294	115	109.3	1	Female	0	0	IV	0	1	0	0	0	4.4	1	10.1333	1	1	1	0	10
P242	0	Non-frail	76	26	7	40.5	60.3	143	122.4	0	Male	1	0	III	0	1	0	0	0	30.8	0	31.2333	1	1	0	0	2
P243	0	Non-frail	68	24	13	36.8	50.5	139	116.9	1	Female	1	0	II	0	0	0	0	0	22.1	0	22.4	0	0	0	0	1
P244	1	Frail	73	25	14	40.5	46.7631	108	129.6	1	Female	1	0	I	1	0	1	1	0	18.5	0	18.7667	0	1	1	0	2
P245	1	Frail	82	20.7	11	39.3	50.823	114	97.1	1	Female	0	0	IV	1	0	1	1	1	1.9	1	2	1	1	1	1	17
P246	0	Frail	73	21.3	7	31.9	53.8	99	113.6	0	Male	1	0	IV	1	0	1	1	0	2.1	1	21.8	0	0	1	0	4
P247	1	Frail	77	18.6	12		50.5384	93	97.3	0	Male	0	1	IV	1	1	0	0	0	5.5	1	24.1333	0	1	1	0	2
P248	1	Frail	79	18.3	8	45.6	42.5	94	94.2	1	Female	0	0	II	0	1	1	0	0	3.2	1	7.7	1	0	0	1	4
P249	0	Non-frail	81	24.8	14	52	61.8		129.4	1	Female	1	0	I	0	0	0	0	0	3.4	0	3.43333	1	0	0	0	0
P250	0	Frail	77	23	9	33.5	52.7913	89	113.5	0	Male	0	1	I	1	0	0	1	0	11.3	1	30.5333	0	0	0	0	4
P251	1	Frail	78	17.5	13	51	50.5047	96	99.4	0	Male	0	0	III	0	1	0	0	1	19	1	20.6667	0	0	0	0	11
P252	1	Frail	82	22	10	47.7	38.5	120	100.4	0	Male	0	0	III	0	0	0	0	0	1	1	36.5	0	0	1	1	20
P253	1	Frail	75	24.7	11	39.7	36.9	113	114.6	0	Male	0	0	III	0	0	0	1	0	5.5	1	2.63333	1	0	1	0	11
P254	1	Frail	85	20.4	9	35.8	38.6	123	138.9	1	Female	0	0	IV	0	0	1	0	0	1.6	1	18.2333	0	0	1	1	16
P255	0	Non-frail	66	23.9	14	42.1	46.9	133	123.4	0	Male	0	0	II	1	0	0	0	0	36	0	36.5	0	0	1	0	1
P256	1	Frail	71	26.8	8	35.5	40.8	102	103	0	Male	0	0	III	1	0	0	1	1	3.4	1	2.1	1	1	0	0	0
P257	0	Non-frail	73	22.8	11	49.9	45.4	127	106.5	1	Female	0	1	II	1	1	0	0	1	28	0	28.4	0	0	0	1	8
P258	1	Frail	87	21.9	10	44.3	47.1161	109	141	1	Female	0	0	IV	0	0	1	1	0	1.7	1	22.7	0	1	0	0	1
P259	0	Non-frail	68	23.6	10	40.7	54.9	112	100.1	1	Female	0	0	I	1	0	0	0	0	27.5	0	27.9	0	0	0	0	2
P260	1	Frail	80	22.2	13	33.3	51.6445	146	121	0	Male	0	0	III	0	0	1	0	0	1.1	1	1.4	1	1	1	0	16
P261	0	Non-frail	80	20.3	11	39.5	40.6	111	148.8	0	Male	0	0	III	0	0	0	0	0	4.3	0	4.33333	1	1	1	0	2
P262	0	Non-frail	62	27.2	14	37	42.3	126	96.8	0	Male	1	0	I	1	0	0	0	0	1.2	0	1.2	1	0	1	0	3
P263	0	Non-frail	73	21.6	14	49.6	45.7	121	105.5	0	Male	0	0	III	1	1	1	1	0	15.7	0	15.9	0	0	0	0	1
P264	0	Non-frail	65	22.1	14	42.8	38.4	101		0	Male	1	0	II	0	1	0	0	1	17.2	0	17.4333	0	0	1	0	2
P265	0	Non-frail	76	21.5	8	52	53.9	122	165.1	0	Male	1	0	II	1	1	0	0	0	26.3	0	26.6667	0	0	0	0	3
P266	0	Non-frail	64	17.8	12	44.2	48.4	116	104	0	Male	0	0	I	0	0	1	0	0	36	0	36.5	0	0	1	0	2
P267	1	Frail	66	21.3	7	48.5	41.3	105	117.1	1	Female	0	0	IV	1	1	1	0	0	6.5	1	35.6	0	0	1	0	3
P268	0	Non-frail	74	20.5	14	48.8	41.9	119	117.3	0	Male	1	0	III	1	1	0	0	0	21.5	0	21.8	0	1	0	0	7
P269	1	Frail	72	26.6	11	45.4	48.6784	104	122.9	0	Male	1	1	IV	1	1	0	0	0	5.7	1	4.53333	1	1	0	0	13
P270	0	Non-frail	84	27.8	12	32.1	64.9	125	89.1	1	Female	0	0	II	1	0	0	0	0	16.1	0	16.3333	1	0	0	0	1
P271	0	Frail	85	22.1	10	52	52.7465	108	126.1	1	Female	0	0	II	0	0	0	1	0	23.9	0	24.2333	0	1	1	0	7
P272	0	Non-frail	69	17.8	14	52	59.6	101	105.9	1	Female	0	0	I	0	0	0	0	0	12.9	0	13.0667	0	0	0	0	3
P273	1	Frail	79	17.5	14		41.4	118	117.4	1	Female	1	0	IV	0	0	0	0	1	21.5	1	12.2667	1	1	1	0	20
P274	1	Frail	85	20.1	9	47.4	52.2076	119	111.8	1	Female	0	0	II	1	0	0	1	1	3.5	1	12.7667	0	0	1	0	20
P275	1	Frail	86	25.4	8	45.2	42	128	140.2	0	Male	1	0	IV	0	0	1	0	0	3	1	4.86667	1	1	1	1	1
P276	0	Non-frail	71	23.6	13	39.1	47.2	127	96.1	0	Male	0	0	II	1	0	0	0	0	0.2	0	0.2	1	1	0	0	3
P277	0	Non-frail	75	23.3	13		52.1	116	108.7	1	Female	1	0	I	1	0	0	0	0	23.5	0	23.8333	0	0	1	0	0
P278	1	Frail	76	24.1	8	36.9	50.0931	107	100.3	1	Female	1	0	III	0	1	0	0	0	2.3	1	1.9	1	0	0	0	15
P279	0	Non-frail	77	20.1	10	41	42.4	95	109.4	1	Female	0	0	IV	1	0	0	0	0	8.8	0	8.9	1	1	0	0	2
P280	0	Non-frail	74	22.5	8	40.9	44.4	124	93.1	0	Male	0	1	III	0	0	0	0	0	10.3	0	10.4333	1	0	1	0	6
P281	0	Frail	78	23.2	14	48.9	68.2	133	112.1	1	Female	0	0	II	0	0	0	0	1	23.6	0	23.9333	0	1	0	0	0
P282	0	Non-frail	65	24.5	12	48.5	50.3	146	122.5	1	Female	0	0	II	1	0	0	0	1	16.3	0	16.5333	0	0	0	0	3
P283	1	Frail	76	22.4	8	34.4	44.3	131	70.9	0	Male	0	0	I	0	0	0	0	0	5.2	1	2.73333	1	1	0	0	2
P284	1	Frail	72	19.8	12	35.2	37.8	129	140.5	1	Female	1	1	II	1	0	0	0	0	5.9	1	21.5	0	0	1	0	4
P285	1	Frail	71	21.7	12	28	36.8	111	127.7	0	Male	1	0	III	0	0	1	0	0	1	1	0.2	1	1	1	1	4
P286	0	Non-frail	81	20.6	10	40.3	46.7	116	110.7	1	Female	0	0	II	1	0	0	0	1	35	0	35.5	1	0	0	0	2
P287	0	Non-frail	76	22.2	9	43.2	46.6	117	115.8	0	Male	0	0	I	1	0	0	0	0	26.9	0	27.2667	0	0	0	0	0
P288	0	Non-frail	73	22	14	46.5	44.7	93	157.6	0	Male	0	1	I	1	1	0	1	0	34.2	0	34.6667	0	0	0	0	1
P289	0	Non-frail	81	27.5		45	48.9	128	110.2	0	Male	1	0	I	0	0	1	0	0	13.3	0	13.4667	0	0	0	0	3
P290	0	Non-frail	62	23.5	14	52	40.1	128	105.2	1	Female	0	1	II	1	0	1	0	0	14.3	0	14.5	0	0	1	0	4
P291	0	Non-frail	77	17.5	11	45.2	51.2	110	97.1	1	Female	0	0	I	1	0	0	0	0	12	0	12.1667	0	0	1	0	0
P292	0	Non-frail	65	25.5	12	39.4	51.2	127	118.1	0	Male	0	0	II	1	0	0	0	0	21.9	0	22.2	0	1	0	0	2
P293	0	Frail	75	26.1	9	46.3	59.6	116	106.8	0	Male	0	0	II	0	1	1	0	1	14.2	1	21	0	0	0	0	2
P294	1	Frail	79	19.9	14	40	43.3	101	110.3	1	Female	0	0	IV	0	0	0	1	1	2.9	1	14.1	1	0	1	0	12
P295	1	Frail	75	25.6	10	47.2	42.7	120	111.3	1	Female	0	0	I	0	0	0	0	1	1.7	1	15.1	0	1	0	0	0
P296	0	Non-frail	71	20.8	12	42.2	43.3	108	116.9	1	Female	0	0	IV	1	0	0	0	1	9.8	0	9.93333	0	1	1	0	1
P297	0	Non-frail	67	24	13	40.2	46.3	101	129.8	1	Female	0	0	IV	0	1	0	0	0	15.3	0	15.5	0	0	0	1	3
P298	0	Non-frail	67	22.9	14	42.6	54.9	108	108	1	Female	0	0	II	1	0	1	0	0	33.4	0	33.8667	0	0	1	0	4
P299	0	Non-frail	75	25	13	37.6	50.8	119	143.4	1	Female	1	0	II	1	0	0	1	0	11.1	0	11.2333	1	0	0	0	0
P300	1	Frail	81	19.9	12	33.7	43.4	85		0	Male	0	0	III	1	0	0	0	0	1.2	1	0.2	1	1	1	1	4
P301	0	Non-frail	63	23.7	12	46.3	51.4	109	107.2	0	Male	0	0	IV	0	1	0	0	1	23.2	0	23.5333	0	0	0	0	8
P302	0	Non-frail	72	21.2	12	33.3	61.3	101	101.9	0	Male	0	0	IV	1	1	0	0	0	17.8	0	18.0333	1	1	1	0	1
P303	0	Non-frail	71	20.1	11	33	45.5	126	121.2	0	Male	1	0	II	0	0	0	0	0	24.4	0	24.7333	0	0	1	0	2
P304	0	Non-frail	69	25.9	8	42	46.3	110	91.9	0	Male	0	0	IV	0	0	0	1	1	18.5	0	18.7667	1	0	0	0	0
P305	0	Non-frail	64	23.7	14	32.9	43.8	112	156.4	0	Male	1	0	III	0	0	0	0	0	22.7	0	23	0	0	0	0	0
P306	1	Frail	77	21	11	42.1	50.5096	105	123.9	0	Male	0	0	III	1	1	0	1	0	16.8	1	17.1333	1	1	1	0	8
P307	1	Frail	79	18.7	13	49	48.2313	82	131.5	0	Male	0	0	I	1	0	0	0	0	2.4	0	2.43333	1	1	1	0	0
P308	0	Non-frail	80	23.6	6	34.1	41.7	110	85.7	1	Female	0	0	I	0	1	0	0	0	15.3	0	15.5	0	0	1	0	0
P309	1	Frail	73	23.7	7	40	36.9	116	106.2	0	Male	0	0	IV	1	0	0	1	0	1.4	1	8.8	1	1	0	1	20
P310	0	Non-frail	71	22.2	14	36.8	58.2	100	115.7	1	Female	0	0	I	0	0	1	0	0	14.2	0	14.4	0	0	0	0	0
P311	0	Non-frail	72	20.8	14	50.5	60.6	105		0	Male	1	0	I	1	0	1	0	0	20.8	0	21.1	0	0	1	0	1
P312	1	Frail	80	26.6	11	43.5	47.7339	131	122.2	1	Female	1	0	III	1	0	0	0	0	4.6	1	0.7	1	0	0	1	10
P313	0	Frail	83	24.7	4	30.9	52.9	95	101.3	0	Male	0	0	II	0	1	0	0	0	2.7	1	18.5667	1	0	1	0	1
P314	0	Frail	75	23	13	48.1	53	102	145.9	0	Male	0	0	II	1	0	0	0	0	20.8	1	11.5333	1	0	1	1	1
P315	0	Frail	84	21.3	10	50	53.2	129	122.8	1	Female	0	0	IV	1	1	0	0	0	1.7	1	20.3667	0	0	0	1	0
P316	0	Non-frail	76	20.7	13	52	51.4	139	100.5	0	Male	1	1	I	0	0	0	0	0	28.9	0	29.3	0	0	0	0	0
P317	0	Non-frail	68	22.6	10	39.1	50	130	134.1	0	Male	0	0	III	0	1	1	0	0	7.8	0	7.9	0	0	1	0	5
P318	1	Frail	67	19.9	10	39.7	42.4	103	144.7	0	Male	0	0	III	0	0	0	1	0	1.2	1	4.66667	1	0	0	0	0
P319	0	Non-frail	64	17.5	12	41	34.3	102	127.2	0	Male	0	0	II	1	0	0	1	0	15	0	15.2	0	1	0	0	5
P320	0	Non-frail	75	23.3	14	42.9	37.1	123	112.3	1	Female	0	1	II	1	0	0	0	0	25.7	0	26.0667	0	0	0	0	5
P321	1	Frail	75	17.5	11	35	44.3	133	81.9	1	Female	0	0	IV	1	0	1	0	0	18.2	1	19.4667	0	1	1	0	9
P322	0	Non-frail	76	26.9	12	47.6	52.5	95	129	1	Female	0	0	II	0	0	0	0	1	22.1	0	22.4	0	1	0	0	10
P323	0	Non-frail	75	19.8	13	48.3	42.3	124	101.8	1	Female	0	0	III	0	0	0	1	0	25.8	0	26.1667	1	1	0	0	4
P324	1	Frail	83	17.9	14	39.4	36.7	86	110.5	0	Male	0	0	IV	1	0	0	1	0	1.6	1	11.0333	0	1	0	1	4
P325	0	Non-frail	72	25.7	13	45.5	47.5	104	92.2	1	Female	0	0	IV	1	0	1	0	0	21.2	0	21.5	0	0	1	0	1
P326	1	Frail	91	21.6	14	36.6	46.675	119	112.8	0	Male	1	0	IV	0	1	0	1	0	4.5	1	15.9	0	0	0	0	13
P327	0	Frail	77	17.5	8	38.6	53.1606	95	108.3	1	Female	0	0	III	0	0	0	1	0	7.6	1	4.33333	1	0	1	0	10
P328	1	Frail	76	23.3	12	45.2	48.7901	132	102.6	0	Male	0	1	III	1	0	0	1	0	6.4	1	1.9	1	0	0	0	11
P329	0	Non-frail	71	25	12	41.9	40.7	102	100.3	0	Male	0	0	IV	1	0	1	1	0	18.9	0	19.1667	0	1	0	0	7
P330	1	Frail	80	25.7	14		48.9104	99		1	Female	0	0	II	1	0	0	1	0	12.4	1	29.3	0	0	1	1	7
P331	0	Non-frail	73	23.4	12	36.6	51	121	97.6	1	Female	0	1	III	0	0	0	0	0	1.1	0	1.1	1	0	0	0	7
P332	0	Non-frail	76	17.5	14	46.2	54.5	132	101.3	0	Male	1	0	I	0	0	0	0	0	16.4	0	16.6333	0	1	0	0	3
P333	0	Non-frail	70	24.7	14	48.4	52.8	121	117.7	0	Male	0	1	II	0	0	0	0	0	27	0	27.3667	0	0	1	1	2
P334	1	Frail	66	18.9	9	39.1	51.1173	131	108.5	1	Female	0	0	III	0	0	1	0	1	2.4	1	29	0	0	1	1	1
P335	0	Non-frail	68	25.6	13	32	56.3	126	124	0	Male	0	1	I	0	0	0	0	0	36	0	36.5	0	0	0	0	2
P336	0	Non-frail	72	20.8	12	52	54.2	143	84.1	1	Female	0	0	I	1	0	0	0	0	16.7	0	16.9333	0	0	0	0	3
P337	1	Frail	82	28.1	11	28	40.4	108	135.6	1	Female	0	0	IV	1	1	0	0	0	7.5	1	2.83333	1	1	0	1	7
P338	0	Non-frail	80	24.1	13	35.4	46.2	118	107.5	1	Female	0	0	III	1	1	0	0	0	15.5	0	15.7	1	0	0	0	2
P339	1	Frail	75	21.7	12	51.6	44.1	134	130.7	1	Female	0	1	II	1	0	0	0	0	14.6	1	24.3333	0	0	0	1	2
P340	1	Frail	70	23.1	12	30.8	42.6	114	132.1	1	Female	0	0	II	0	1	1	1	0	0.9	1	27.2667	0	1	0	0	0
P341	0	Non-frail	60	22.1	13	44.1	51.2	127	61.5	0	Male	1	0	I	0	0	0	0	0	17.5	0	17.7333	0	0	0	0	6
P342	0	Non-frail	66	21	10	47.7	46.1	111	122.8	0	Male	0	0	I	0	1	1	0	0	20.8	0	21.1	0	1	1	0	0
P343	0	Frail	68	21.6	12	45	62	109	98.2	1	Female	0	0	I	0	0	0	1	0	18.2	0	18.4333	0	0	0	0	1
P344	0	Non-frail	66	21.5	12	46.6	39.7	100	75.1	0	Male	0	1	III	0	0	0	0	0	14	0	14.2	1	0	0	1	8
P345	1	Frail	78	21	13	39.6	51.7174	100	122.1	1	Female	0	1	II	0	0	1	1	0	31.9	0	32.3333	0	0	1	1	0
P346	1	Frail	82	17.9	8	38.3	41.4	105	143.8	0	Male	1	0	III	0	1	0	0	0	2.5	1	4.43333	1	1	1	0	12
P347	0	Frail	75	25.1	9	37.9	58.8	130	85.7	0	Male	0	1	IV	1	0	1	1	0	14.1	1	18.7667	0	0	1	0	0
P348	0	Non-frail	79	17.5	10	42.5	50.2	139	107.3	0	Male	1	0	I	0	0	1	0	0	36	0	36.5	0	0	1	1	1
P349	1	Frail	69	22	12	30.4	49.7922	120	82.4	1	Female	1	1	III	1	0	0	0	0	4.3	1	21.7	1	1	0	0	2
P350	1	Frail	86	23.5	8	45.4	42	82	115.9	1	Female	0	0	IV	1	0	0	0	0	3.4	1	11.4333	1	0	1	0	5
P351	0	Non-frail	65	23.4	9	38.6	42.4	100	145.2	0	Male	1	0	III	1	1	1	1	0	0.7	0	0.7	1	0	0	0	2
P352	0	Non-frail	68	21.4	13	49.4	51.1	133	113.9	1	Female	0	1	II	0	0	0	0	0	22.2	0	22.5	0	1	0	0	2
P353	1	Frail	78	20.7	14	38.4	42.7	134	109.8	0	Male	0	0	I	1	0	0	1	0	2.9	0	2.93333	1	0	1	0	0
P354	0	Non-frail	72	25.2	13	40.8	38.6	113	129.6	0	Male	1	0	IV	1	0	1	0	0	14.5	0	14.7	0	0	0	0	0
P355	0	Non-frail	61	22	14		69.4	151	91.3	0	Male	1	0	I	0	0	0	0	0	15.8	0	16	0	1	1	0	1
P356	0	Non-frail	79	22.5	12	39.7	44	95	127.4	0	Male	1	0	II	1	1	0	0	0	16.9	0	17.1333	1	0	0	0	5
P357	1	Frail	69	20.2	10	42.7	50.5359	111	110.5	1	Female	0	1	IV	1	0	0	1	0	8.5	1	19.9667	0	0	1	0	5
P358	1	Frail	82	21.3	13	40.3	51.1239	103	105.9	1	Female	0	0	III	1	0	1	0	0	6.7	1	28.4	0	1	1	1	20
P359	0	Frail	74	26.7	11	34.8	54.8	129	108.7	0	Male	0	0	II	1	0	0	0	1	20.6	1	21.1	0	0	1	0	2
P360	0	Non-frail	70	21.7	9	44.8	53.6	112	103.2	0	Male	0	0	III	0	1	1	0	0	25.1	0	25.4333	0	0	0	0	2
P361	1	Frail	83	23.9	11	28	39.5	111	103	1	Female	1	0	IV	0	1	0	0	0	1.5	1	9.1	0	1	0	0	9
P362	0	Non-frail	78	23	14	36.7	49.2	99	142.8	0	Male	1	1	III	1	1	1	1	0	12	0	12.1667	1	0	1	0	3
P363	1	Frail	84	22.9	14	33.7	45.8606	122	98.1	0	Male	0	1	IV	0	0	0	1	0	3.8	1	1.2	1	1	0	0	11
P364	1	Frail	83	18.9	13	37.7	47.9147	75	126.2	1	Female	1	0	III	1	0	1	0	1	0.4	1	33.5667	0	0	1	0	2
P365	0	Frail	69	20.5	11	46.2	52.7638	112	109.6	0	Male	0	0	II	1	0	0	0	0	35	0	35.5	0	0	0	0	0
P366	0	Non-frail	71	24.9	14	42.7	57.5	131	108.3	1	Female	1	0	I	1	0	0	0	0	36	0	36.5	0	0	0	0	3
P367	1	Frail	86	21.4	11	39.7	46.9885	114	126.5	1	Female	0	1	IV	1	1	0	0	0	5.6	1	0.2	1	0	1	0	3
P368	0	Non-frail	74	22.5	8	43.4	41.9	93	90.8	1	Female	0	1	II	0	0	1	0	0	7.9	0	8	0	0	0	0	1
P369	1	Frail	69	19.1	11	39.3	37.2	113	109.8	0	Male	0	0	IV	0	0	0	0	0	8.2	1	7.6	1	1	0	1	6
P370	1	Frail	70	20.8	10	37.6	45.5029	103	127.4	0	Male	1	1	III	0	0	0	0	1	1.6	1	14	0	1	1	0	3
P371	0	Frail	77	22.4	14	40.9	62.7	90		1	Female	1	1	III	1	0	0	0	1	9.8	0	9.93333	0	1	0	0	1
P372	0	Non-frail	70	20.6	11	34.9	48.8	133	71.7	0	Male	1	0	I	0	0	0	0	0	18.6	0	18.8667	0	0	0	0	6
P373	0	Non-frail	60	18.1	14	39.8	54.3		114.3	0	Male	0	0	II	1	1	0	0	0	20.3	0	20.5667	0	0	0	0	1
P374	0	Non-frail	79	22.5	10	45.3	55.4	147	103	0	Male	0	1	I	1	0	0	0	0	23.9	0	24.2333	0	0	1	1	1
P375	0	Non-frail	76	20.6	12	42.9	55.4	94	133.3	1	Female	0	0	II	1	1	1	0	0	26.4	0	26.7667	0	1	0	0	2
P376	0	Non-frail	69	25.9	10	51.4	45.1	86	146.1	0	Male	0	0	III	0	1	0	1	0	23.8	0	24.1333	0	0	0	0	1
P377	1	Frail	77	18.4	8	49.3	46.383	96	117.9	1	Female	0	0	III	0	1	0	0	1	1.1	1	2.2	1	1	1	0	2
P378	0	Non-frail	60	24.3	8	46	40.7	88	67.5	0	Male	1	1	I	1	0	0	0	1	22.8	0	23.1	0	0	0	1	0
P379	0	Non-frail	70	20.2	14	52	43	131	92.3	1	Female	0	0	IV	0	0	0	1	1	31.7	0	32.1333	0	0	0	1	12
P380	0	Non-frail	73	22	13	40.4	42.6	131	92.4	0	Male	1	0	IV	0	0	0	0	1	29.6	0	30	0	0	0	0	2
P381	0	Non-frail	76	20.4	11	52	56	120	130.8	1	Female	0	0	II	1	1	0	1	0	32.1	0	32.5667	1	0	0	0	15
P382	1	Frail	72	21.7	11	36.6	46.8535	97	137.4	0	Male	0	1	III	1	0	0	1	0	15.6	1	17.8333	0	1	0	0	9
P383	0	Non-frail	71	19.3	12	33.6	53.1	107	96.9	1	Female	1	0	I	1	0	0	0	0	21.4	0	21.7	0	1	0	0	7
P384	1	Frail	79	18.5	6		43.1	118	101.9	1	Female	1	0	III	0	0	0	1	0	0.8	1	4.33333	1	0	1	1	10
P385	0	Non-frail	80	22.8	14	52	49	126	125.2	1	Female	1	0	IV	1	1	0	0	0	13.8	0	14	0	0	0	0	3
P386	0	Non-frail	74	20.6	9	42.4	45.5	114	135.4	0	Male	0	0	II	0	1	0	0	1	36	0	36.5	0	0	0	0	4
P387	0	Frail	84	24.7	10	47.3	56.9	111	108.7	0	Male	0	0	III	1	1	1	0	0	7.5	1	36.5	0	0	1	0	5
P388	0	Non-frail	66	21.6	12	48.4	44.3	90	105.8	0	Male	1	1	II	0	1	0	1	0	30.3	0	30.7333	0	0	0	0	3
P389	0	Non-frail	69	21.1	11	52	61	123	102.8	1	Female	0	0	I	1	0	1	0	0	22.4	0	22.7	0	1	0	1	2
P390	0	Frail	76	22	10	47.4	54.3	135	109	0	Male	0	1	II	0	0	0	0	1	27.1	1	33.3667	0	1	0	0	2
P391	0	Non-frail	73	21	10	49.2	53.2	114	105.3	1	Female	1	0	I	1	1	0	0	0	29.7	0	30.1	0	1	0	0	3
P392	0	Non-frail	75	21.2	11	43.7	50.5	126	117.9	0	Male	1	0	III	0	0	0	0	1	27.2	0	27.5667	0	0	0	0	9
P393	1	Frail	82	19.1	11	41	37.7	101	127.2	0	Male	1	1	IV	1	0	0	0	1	1.5	1	16.8333	0	0	0	0	7
P394	1	Frail	75	20	10	29.6	44.4	104	94.7	1	Female	0	0	IV	1	0	0	0	0	3.2	1	0.2	1	0	1	1	20
P395	1	Frail	70	20.4	9	30.6	50.3202	122	115.9	1	Female	0	0	III	0	1	0	0	0	17.1	1	1.3	1	0	0	0	1
P396	1	Frail	78	20	14	46.7	42.6	122	112.3	1	Female	0	0	III	1	1	0	0	1	1.5	1	1.8	1	0	0	1	3
P397	1	Frail	68	19.7	12	41.5	42	101	137	0	Male	0	0	III	1	0	0	0	0	3.7	1	15.1	1	0	1	1	7
P398	1	Frail	72	17.7	12	28.9	48.5484	104	90.2	1	Female	0	0	IV	0	1	1	0	1	4.5	1	3.53333	1	0	1	0	4
P399	0	Non-frail	67	21.4	13	38.4	55	133	117.3	1	Female	0	0	I	0	1	0	0	0	7.3	0	7.4	1	0	1	1	4
P400	1	Frail	74	25.3	9	49.5	49.1772	127	130.7	0	Male	0	0	IV	1	0	0	0	0	19.3	1	21.3	1	1	1	0	6
P401	0	Non-frail	80	25.2	14	52	41.4	134	110	1	Female	1	0	II	1	1	0	0	0	16.7	0	16.9333	1	1	0	0	1
P402	0	Frail	84	20.8	14	48.1	58.5	107	130.1	0	Male	0	0	I	1	0	0	0	0	36	0	36.5	0	0	0	0	2
P403	1	Frail	71	20.2	10	43.5	49.3476	130	102.6	1	Female	0	0	II	0	1	1	0	0	25.5	1	27.0667	0	0	1	1	3
P404	0	Non-frail	66	21.3	10	33.9	41.8	142	97.7	0	Male	0	1	III	0	1	1	0	1	15.2	0	15.4	0	0	0	0	1
P405	1	Frail	84	21.3	11	35.2	42.8	79	142.7	1	Female	0	0	II	1	1	0	0	0	3.1	1	2.1	1	1	1	0	5
P406	1	Frail	74	20	13	45.4	48.8169	121	111.4	0	Male	0	1	IV	0	1	0	0	1	3.2	1	17.8333	0	0	0	0	5
P407	1	Frail	75	18.2	9	39	50.305	130	70.7	0	Male	1	1	II	1	0	0	0	0	1.4	1	36.5	0	1	1	0	3
P408	0	Non-frail	71	27.6	13	31.5	50.6	110	117.3	1	Female	0	1	III	0	0	1	0	0	0.2	0	0.2	1	0	1	0	6
P409	0	Non-frail	60	20.5	7	28.6	47.6	127	96.2	0	Male	0	0	II	0	0	0	0	0	24	0	24.3333	0	0	0	1	4
P410	0	Non-frail	61	22.9	12	28	58.9	140	97.8	1	Female	0	0	I	0	0	0	0	0	24.9	0	25.2333	0	0	0	0	2
P411	1	Frail	88	23.7	6		35.3	109	125.9	1	Female	0	0	III	1	1	0	0	0	0.4	1	4.23333	1	0	0	1	1
P412	0	Non-frail	70	20.5	11	49.9	44.5	106	112.3	1	Female	0	0	III	1	1	1	0	0	29.4	0	29.8	0	0	0	0	6
P413	0	Non-frail	77	25.1	13	30.6	50.5	137	105.4	1	Female	0	0	III	1	0	0	1	0	18	0	18.2333	0	0	0	0	1
P414	1	Frail	69	17.5	9	50.7	46.5929	100	87.7	0	Male	1	1	I	1	0	0	0	0	0.4	1	36.5	0	1	1	1	2
P415	0	Frail	69	24.6	13	40.2	52.5848	132	126.7	0	Male	0	0	III	0	0	0	0	0	12.5	1	32.2333	0	1	0	0	10
P416	1	Frail	68	21.3	8	37.6	41		71.8	1	Female	0	1	IV	1	0	0	0	0	1.8	1	2	1	0	1	1	19
P417	0	Non-frail	75	22.4	11	40.6	36.1	103	130.1	0	Male	1	1	IV	0	1	1	1	0	0.2	0	0.2	1	0	0	0	2
P418	0	Non-frail	72	24.4	11	52	48.5	117	127.6	0	Male	1	0	III	1	0	1	0	1	24.7	0	25.0333	0	0	1	1	11
P419	1	Frail	71	27.4	10	31.9	45.709	123	103.5	0	Male	1	0	II	0	0	0	0	0	15.2	1	31.8333	0	0	1	0	2
P420	0	Non-frail	69	17.9	7	34.4	40.5	123	117.7	0	Male	0	0	IV	0	1	1	0	0	16.3	0	16.5333	1	0	1	0	2
P421	0	Non-frail	75	26.3		50.7	42.5	94	141.7	0	Male	1	0	I	1	0	0	0	0	16.7	0	16.9333	0	0	1	0	1
P422	0	Non-frail	61	20.9	11	42.5	51.6	119	99.8	0	Male	0	0	II	1	0	0	0	1	14.6	0	14.8	0	0	1	0	1
P423	0	Non-frail	66	21.4	10	31.9	61.4	116	83.1	1	Female	0	0	I	1	0	0	0	0	18.3	0	18.5667	0	0	1	0	2
P424	0	Non-frail	70	22	14	37.4	48.2	140	78.2	1	Female	0	0	II	1	0	0	0	0	30.4	0	30.8333	0	1	0	0	1
P425	0	Non-frail	73	25	14	28	44	116	106.2	0	Male	0	0	IV	1	1	1	0	0	4.3	0	4.33333	1	1	1	0	2
P426	0	Non-frail	72	20.3	13	47.7	51.4	106		1	Female	0	0	II	1	1	0	0	0	14.6	0	14.8	1	0	0	0	0
P427	0	Frail	80	19.3	12	40.7	53.0474	127	136.2	0	Male	1	1	I	0	0	0	0	0	3.6	1	18.9667	1	0	0	0	9
P428	1	Frail	75	18.2	13	49.4	43.2	88	123.8	1	Female	0	0	IV	1	0	0	0	1	3.3	1	32.6667	0	0	0	1	16
P429	0	Non-frail	77	20.3	13	36.8	45.3	123	113.3	1	Female	1	0	II	1	0	1	1	0	5.5	0	5.56667	1	0	1	1	5
P430	0	Non-frail	76	27.2	11	52	47.8	113	136	0	Male	1	1	II	0	0	1	0	0	20.7	0	21	0	0	0	0	3
P431	0	Non-frail	75	20.1	11	33.9	50.8	125	87.4	1	Female	0	0	II	1	0	0	0	0	23.3	0	23.6333	0	1	0	0	2
P432	0	Non-frail	68	20.5	10	41.5	48.1	132	138.9	1	Female	1	0	II	1	1	0	0	1	29.4	0	29.8	0	0	0	0	5
P433	1	Frail	67	23.3	12	42.3	48.9575	126	138.7	0	Male	1	0	III	1	0	0	0	0	3.5	1	17.7333	0	1	1	0	7
P434	1	Frail	74	20.2	10	45.4	41.7	101	112.6	1	Female	0	0	IV	1	0	0	1	0	10	1	14.7	0	0	1	1	3
P435	1	Frail	69	24.1	10	34.7	49.09	109	118.9	1	Female	0	0	II	0	0	0	0	0	17.4	1	3.93333	1	1	0	0	1
P436	0	Non-frail	67	25.8	9	45.3	50.8	111	90.8	1	Female	0	0	II	0	0	0	1	0	7.7	0	7.8	0	0	0	0	5
P437	1	Frail	77	19.4	12	40.5	43.3	93	135.1	0	Male	1	0	IV	1	1	0	0	0	1.8	1	23.7333	0	0	0	0	14
P438	1	Frail	78	23.9	5		34.1	90	106.7	0	Male	0	0	IV	0	0	0	0	1	0.7	1	0.6	1	0	1	0	20
P439	0	Non-frail	74	19.6	14	50.7	53.9	118	94	0	Male	1	0	III	1	0	0	0	0	33.7	0	34.1667	0	1	0	0	15
P440	0	Non-frail	66	25.1	13	52	53.7	123	83.2	0	Male	0	1	I	0	0	0	0	0	28.3	0	28.7	0	0	0	0	3
P441	0	Non-frail	79	20	9	45.8	53.7	109	137.1	0	Male	1	0	II	1	1	1	1	0	3.1	0	3.13333	1	1	1	1	4
P442	0	Non-frail	77	24.4	14	39.2	58.7	75	114.8	0	Male	1	0	II	0	0	1	0	0	18	0	18.2333	1	0	0	0	4
P443	1	Frail	81	17.5	8	41.6	45.2287	86	128.6	0	Male	0	1	I	1	1	1	0	0	9.6	1	30.9333	0	1	1	1	0
P444	0	Non-frail	74	21.2	12	52	47.4	126	105.4	1	Female	0	0	I	0	0	0	1	0	33.2	0	33.6667	0	0	1	1	2
P445	0	Frail	79	17.5	14	28	53.1149	136	157.9	0	Male	1	0	IV	1	0	0	0	1	7.6	1	8.2	1	1	0	0	14
P446	0	Non-frail	78	23.5	14	38.5	57.4	136	118.7	1	Female	1	0	I	0	0	0	0	0	1.3	0	1.3	1	0	1	1	0
P447	1	Frail	74	17.5	14	49.4	51.1697	127	109.1	0	Male	1	0	II	0	1	0	1	0	34.9	0	35.4	0	0	1	0	0
P448	0	Non-frail	69	25.1	12	47.6	48.1	82	143.8	1	Female	0	0	III	1	0	0	0	0	21.7	0	22	0	0	1	0	0
P449	0	Non-frail	69	23.3	12	49.4	48.7	131	76.3	1	Female	1	0	I	0	0	0	0	1	11.3	0	11.4333	0	1	0	0	0
P450	1	Frail	86	24.3	14	43.9	42.3	117	133.7	1	Female	0	0	III	0	0	0	0	0	6.1	1	14.7	0	0	0	0	5
P451	0	Non-frail	85	23.1	14	52	47.1	103	136.9	1	Female	1	0	II	0	0	0	0	0	36	0	36.5	0	0	0	0	6
P452	1	Frail	86	24.8	13	39.6	32.7	113	112.6	0	Male	1	1	II	1	1	0	0	0	2.4	1	12.4667	1	0	1	0	7
P453	0	Frail	78	21.4	14	35.3	64.5	141	123.3	0	Male	0	1	I	1	0	0	0	0	8	1	4.43333	1	0	0	1	1
P454	0	Non-frail	82	24.1	10	39.9	48.3	126	106.4	0	Male	1	1	IV	1	0	0	0	0	15.7	0	15.9	0	0	1	0	0
P455	0	Non-frail	64	21	13	32.6	57	105	114.9	1	Female	0	0	I	1	0	0	0	0	21.5	0	21.8	0	1	0	0	0
P456	1	Frail	76	26.9	11	36.9	32.8	97	108.4	0	Male	0	1	IV	1	0	1	0	1	2.1	1	18.9667	0	0	1	0	9
P457	1	Frail	78	24.1	13	38.3	42.7	88	151.4	1	Female	0	0	IV	1	0	0	0	0	8.7	1	3.23333	1	1	1	0	10
P458	1	Frail	80	18.2	14	46.4	46.7024	93	125.3	0	Male	0	0	I	0	1	1	1	0	9.7	0	9.83333	0	1	0	1	1
P459	1	Frail	75	17.8	14	46.8	45.0409	114	105.7	0	Male	0	0	II	0	1	0	0	0	7.8	0	7.9	1	1	1	0	16
P460	0	Non-frail	82	21.6	14	33.6	46.5	129	79.6	0	Male	0	0	II	0	0	1	1	0	19.8	0	20.0667	0	0	0	0	0
P461	1	Frail	73	17.5	7	33.2	46.8871	121	116.9	1	Female	0	1	II	1	0	0	0	0	5.9	1	18.4333	0	0	0	0	6
P462	1	Frail	73	27	12	41.4	44.2	102	111.5	1	Female	0	0	III	1	0	1	1	0	7.4	1	1.6	1	1	1	0	1
P463	0	Non-frail	84	25.2	12	48.2	58.7	114	113.4	1	Female	1	1	I	1	0	0	0	1	13.8	0	14	0	1	1	0	1
P464	0	Non-frail	70	17.5	14	49.5	36.9	103	90.5	1	Female	1	0	II	0	1	0	0	0	22.6	0	22.9	0	0	0	0	4
P465	1	Frail	81	21.4	13	34.7	42.6	98	129.2	0	Male	0	1	II	1	0	0	0	1	1.5	1	36.5	0	1	1	1	4
P466	0	Non-frail	73	25.3	11	38.6	43.7	120	79.4	1	Female	0	0	II	1	0	1	0	0	36	0	36.5	0	0	1	0	15
P467	1	Frail	67	20	13	30.6	36.6	106	100.6	0	Male	1	0	III	0	0	0	0	0	12.7	1	21.1	0	0	1	1	1
P468	0	Frail	80	21.4	12	37.9	53.3	110	91.2	1	Female	0	1	II	0	0	0	0	0	13.1	1	10.9333	1	1	1	0	5
P469	1	Frail	79	17.8	12	36.5	38.5	113	119.2	0	Male	0	1	I	1	0	0	1	0	17.5	1	20.2667	0	0	0	0	5
P470	0	Non-frail	85	22.7	9	44	45.2	137	133.8	1	Female	1	1	II	1	0	0	0	0	11.2	0	11.3333	1	0	0	0	2
P471	1	Frail	66	21	8	48.1	47.9614	126		1	Female	0	0	IV	1	0	1	0	1	0.5	1	17.8333	0	0	1	0	2
P472	0	Frail	79	18.1	12	42.6	54.2	103	107.2	0	Male	0	0	III	0	0	0	0	1	1.8	1	7.1	1	1	1	0	0
P473	1	Frail	80	20.2	12	36.1	40.1	126	104.2	1	Female	1	1	IV	0	0	0	1	0	7.1	1	22	0	1	1	0	6
P474	0	Non-frail	65	24.2	14	49.6	55.4	121	143.4	0	Male	1	0	II	0	0	0	0	0	22.8	0	23.1	0	0	0	0	4
P475	0	Non-frail	70	20.3	12	33.2	57.8	117	90.1	1	Female	0	0	II	0	0	0	0	0	22.3	0	22.6	0	0	0	0	0
P476	0	Non-frail	73	17.5	8	43.8	50.3	118	154.8	0	Male	1	0	I	0	1	0	0	0	30.4	0	30.8333	0	0	0	0	4
P477	1	Frail	81	24.2	8	38.2	50.5853	95	130.6	0	Male	0	0	III	1	0	0	0	1	2.5	1	11.8667	0	1	1	0	4
P478	0	Non-frail	62	18.4	11	49	55.9	128	145.4	0	Male	0	0	I	1	1	0	0	0	32.1	0	32.5667	1	0	0	0	5
P479	1	Frail	72	21.4	10	40.4	43.7	101	134.1	1	Female	0	0	IV	1	0	0	0	0	13.2	1	19.9667	0	0	1	0	9
P480	1	Frail	71	19.6	9	38.2	44	89	101.5	0	Male	0	1	II	1	0	0	0	0	3.3	1	12.6667	1	1	1	0	6
P481	0	Non-frail	60	19	12	34.6	47.6	128	103.2	1	Female	0	0	I	0	0	0	0	0	28.4	0	28.8	0	0	1	0	5
P482	1	Frail	79	18.6	9	35.3	44.3	149	112.1	0	Male	1	1	III	0	0	0	0	1	0.2	1	16.4333	1	0	1	0	20
P483	0	Non-frail	78	22.6	12	50	57	133	94.4	1	Female	1	0	III	1	0	0	0	0	24.7	0	25.0333	0	0	0	0	5
P484	0	Frail	76	21	7		54.1	121	141.3	1	Female	1	0	III	1	1	0	0	1	1	1	2.1	1	0	0	0	5
P485	0	Non-frail	76	22.9	12	48.8	49.6	134	125.5	1	Female	0	0	I	0	0	0	0	0	30.8	0	31.2333	0	0	0	0	0
P486	1	Frail	75	19.3	10	44.3	39	101	116.1	0	Male	0	1	III	1	0	0	0	0	1.9	1	32.8667	0	0	1	0	11
P487	1	Frail	67	23.8	10	42.3	35.4	115	119.8	1	Female	0	1	III	0	0	1	0	1	6.8	1	1.5	1	0	0	0	5
P488	0	Frail	73	20.2	13	46.7	53.8695	133	92.3	0	Male	0	0	II	0	0	0	0	0	33.7	0	34.1667	0	0	0	0	0
P489	0	Non-frail	66	22.5	14	46.9	53.2	132	124.7	0	Male	1	0	I	1	1	0	0	0	27.7	0	28.1	0	0	0	0	3
P490	1	Frail	86	23.8	14	38.2	46.5901	110	118	0	Male	0	0	III	1	0	1	0	0	7	1	4.76667	1	0	0	0	0
P491	0	Non-frail	78	19.7	14	47.7	48.8	121	135.3	0	Male	0	0	I	0	1	0	0	0	36	0	36.5	0	0	0	0	2
P492	0	Non-frail	72	22.7	13	41	44.3	136	110.3	0	Male	0	0	III	1	0	0	0	0	27.9	0	28.3	0	0	0	0	7
P493	0	Non-frail	73	21	11		61.8	127		1	Female	0	0	I	1	0	0	0	0	33.1	0	33.5667	0	0	0	0	6
P494	0	Non-frail	78	23.9	13	40.7	55.1	110	135.2	0	Male	1	0	II	0	0	0	1	0	31.2	0	31.6333	0	0	0	0	1
P495	0	Non-frail	73	19.1	12	43.9	50.5	140	127.4	0	Male	0	1	I	0	0	0	0	0	27	0	27.3667	0	1	1	0	1
P496	0	Non-frail	77	24.3	14	41.1	46.5	143	111	0	Male	0	0	III	1	0	0	0	1	0.5	0	0.5	1	0	0	0	1
P497	0	Non-frail	72	18.7	9	42.6	49.6	131	75.7	1	Female	0	0	I	1	0	0	1	0	30.2	0	30.6333	0	0	0	0	6
P498	1	Frail	81	21.9	12	43.6	45.5703	129	120.6	0	Male	0	0	IV	1	1	0	0	0	10.1	1	19.0667	0	0	1	1	2
P499	0	Non-frail	75	25.5	9	37.8	50.8	86	110.4	0	Male	1	0	II	1	1	0	1	0	26.7	0	27.0667	0	0	1	0	5
P500	1	Frail	78	23.5	8	37.8	46.8808	125	103.8	0	Male	0	0	IV	0	0	1	0	0	7	1	16.8333	0	1	1	0	3
P501	0	Non-frail	70	25.1	12	52	50.1	142	102	0	Male	0	1	III	0	0	0	1	0	18.4	0	18.6667	1	0	0	0	0
P502	0	Non-frail	83	21.8	14	52	46.6	110	81.6	1	Female	0	0	III	0	0	1	0	0	9	0	9.1	1	0	1	0	5
P503	0	Non-frail	83	21.2	13	38.7	58.8	137	99.1	0	Male	0	0	II	1	1	1	0	0	6.4	0	6.46667	1	0	0	0	12
P504	1	Frail	72	21.8	11	30.3	50.9019	114	97.6	0	Male	1	0	III	0	0	0	0	0	4	1	2.1	1	0	1	0	6
P505	1	Frail	77	19.6	11	40.4	36.2	100	92.7	0	Male	0	0	III	0	0	0	0	1	3.8	1	12.8667	0	0	1	0	0
P506	0	Frail	79	21.4	14	34.8	52.6779	88	132	0	Male	0	1	IV	1	0	0	0	1	9.1	1	23	0	1	1	0	2
P507	0	Non-frail	75	17.5	12	46.6	39.2	124	122.7	0	Male	0	0	II	1	0	0	0	1	16.4	0	16.6333	0	0	0	0	4
P508	0	Non-frail	76	20.1	12	40.4	58.3	97	133.2	0	Male	1	1	II	1	1	1	0	0	20.3	0	20.5667	0	0	0	0	0
P509	0	Non-frail	71	18.6	9	40.1	47.7	112	114.1	0	Male	0	1	I	1	0	0	0	0	21	0	21.3	0	1	0	0	0
P510	1	Frail	68	23.2	9	33.1	49.7295	89	105.5	1	Female	0	0	II	1	1	1	0	0	15.8	1	23.2333	0	0	1	0	0
P511	1	Frail	72	19	12	52	42.7	121	127.5	0	Male	0	0	IV	1	0	1	0	1	6.8	1	18.5667	0	0	0	1	2
P512	1	Frail	72	21.1	9	40.5	36	108	98.3	1	Female	0	0	IV	1	0	0	0	0	0.7	1	28.7	0	1	0	1	2
P513	0	Non-frail	69	21.7	14	41.5	40.7	164	115.3	0	Male	0	0	I	1	0	0	0	0	7	0	7.1	1	1	0	0	1
P514	0	Non-frail	68	21.6	14	47.7	62.2	128	132.1	0	Male	0	0	I	0	0	0	0	0	17.3	0	17.5333	0	0	1	0	6
P515	1	Frail	74	21.1	13	48.4	39.6	113	117.9	0	Male	0	0	II	1	1	0	0	0	11.2	1	20.3667	0	0	1	0	1
P516	0	Non-frail	64	23.1	10	43.2	50.8	141	125.8	0	Male	1	0	I	1	0	0	0	0	11.6	0	11.7667	0	0	1	0	2
P517	0	Non-frail	69	26.7	13	52	51.9	125	86.9	1	Female	1	1	II	1	0	0	0	0	19.8	0	20.0667	0	0	0	1	2
P518	0	Non-frail	65	26.8	13	47.9	44.1	101	121.1	0	Male	0	1	IV	1	0	0	0	0	14.5	0	14.7	0	0	0	0	2
P519	0	Non-frail	75	24.9	14	34.1	43.7	119	106.6	1	Female	0	0	I	0	0	1	0	0	13.7	0	13.8667	0	0	0	0	3
P520	0	Non-frail	78	25.4	8	43.5	49.3	114	123.9	0	Male	0	1	I	0	0	0	1	0	8.8	0	8.9	1	0	0	0	1
P521	0	Non-frail	71	24.5	12	40.1	49.1	150	90	1	Female	0	1	III	0	1	0	1	0	13.7	0	13.8667	0	0	1	0	1
P522	1	Frail	72	19	7	40.4	46.695	98	134.5	1	Female	0	0	IV	0	1	0	0	0	2.7	1	15.2	1	1	0	0	20
P523	1	Frail	72	24	10	44.6	46.505	136	119.4	0	Male	1	0	I	0	0	0	0	0	1.7	1	36.5	0	0	1	0	10
P524	1	Frail	78	21.5	9	39.1	52.2211	122	142.9	1	Female	0	0	IV	1	0	0	0	1	3.1	1	20.9	1	0	1	1	19
P525	0	Non-frail	73	22.6	9	46	53.9	107	85.3	1	Female	0	0	II	1	0	0	0	0	15.4	0	15.6	0	0	0	0	2
P526	0	Non-frail	63	18	10	38.7	44	109	129.6	1	Female	1	0	II	1	0	0	0	0	32.3	0	32.7667	0	1	1	0	0
P527	0	Non-frail	84	22.2	13	44.7	53.4	110	125.2	0	Male	1	0	II	1	1	0	0	0	15.7	0	15.9	0	0	1	0	0
P528	0	Non-frail	74	21.6		34.5	39.1	115	129.3	0	Male	0	0	IV	0	0	0	0	0	16.3	0	16.5333	0	0	0	0	3
P529	0	Non-frail	68	20.1	10	37.2	64	143	104.9	0	Male	0	0	I	1	0	0	1	0	11.6	0	11.7667	0	0	0	0	0
P530	0	Non-frail	71	27.1	14	44.1	49.5	118	118.2	0	Male	0	0	I	0	0	1	0	0	30.6	0	31.0333	0	1	0	0	2
P531	0	Non-frail	73	18.9	12	41.4	52.2		126.4	0	Male	0	0	II	0	0	0	0	0	17.9	0	18.1333	0	0	0	0	0
P532	0	Non-frail	71	19.7	12	49.5	40.9	116	132.7	0	Male	1	0	II	0	0	1	0	0	28.9	0	29.3	0	0	0	0	0
P533	0	Non-frail	70	22.2	14	41.7	45.2	124	131.9	0	Male	0	1	I	1	0	0	0	0	36	0	36.5	0	1	1	0	0
P534	1	Frail	79	22.6	12	33.5	37.4	79	123.3	0	Male	1	1	IV	0	1	0	0	0	4.2	1	4.53333	1	1	1	1	3
P535	0	Non-frail	67	18.8	9	49.7	49.7	108	120.1	1	Female	0	0	I	0	0	0	0	0	36	0	36.5	0	1	0	0	2
P536	1	Frail	81	17.8	14	37.5	49.5262		122.9	0	Male	1	0	II	1	0	0	0	0	22.7	0	24.9333	0	0	0	0	4
P537	1	Frail	86	21.6	10	42.3	49.9465	103		0	Male	1	1	II	1	1	0	1	0	5.8	1	3.23333	1	0	1	1	16
P538	0	Non-frail	71	22	14	42.8	39.5	141		0	Male	1	0	IV	1	0	0	0	1	14.2	0	14.4	1	0	1	0	1
